# Supplementary material for: Co-Selection of Bacterial Metal and Antibiotic Resistance in Soil Laboratory Microcosms
Source: Antibiotics (Basel). 2023 Apr 18;12(4):772. doi: 10.3390/antibiotics12040772 (PMC10135173; doi:10.3390/antibiotics12040772)
Supplement: Supplementary file 1 [file antibiotics-12-00772-s001.zip]

Archive with 1 entries (1 files):
- antibiotics-2281254-supplementary.pdf
